# Supplementary material for: Exploring the Effects of High Protein and High Inulin Composite Shrimp Surimi Gels on Constipated Mice by Modulating Gastrointestinal Function and Gut Microbiota
Source: Foods. 2025 Dec 24;15(1):59. doi: 10.3390/foods15010059 (PMC12786157; doi:10.3390/foods15010059)
Supplement: Supplementary file 1 [file foods-15-00059-s001.zip]

Archive with 1 entries (1 files):
- foods-4021182-supplementary.pdf
